# Supplementary material for: The Impact of Antidiabetic Therapy on Liver Injury, Steatosis, and Fibrosis in Patients with Type 2 Diabetes and Metabolic Dysfunction-Associated Steatotic Liver Disease
Source: Medicina (Kaunas). 2025 Oct 15;61(10):1850. doi: 10.3390/medicina61101850 (PMC12566187; doi:10.3390/medicina61101850)
Supplement: Supplementary file 1 [file medicina-61-01850-s001.zip]

Archive with 1 entries (1 files):
- medicina-3913158-supplementary.pdf
